# Supplementary material for: Macrophage-mediated IL-6 signaling drives ryanodine receptor–2 calcium leak in postoperative atrial fibrillation
Source: J Clin Invest. 2025 Mar 6;135(9):e187711. doi: 10.1172/JCI187711 (PMC12043083; doi:10.1172/JCI187711)
Supplement: Supporting data values [file jci-135-187711-s155.xlsx]

## Sheet: Fig1
Panel B
		Mac	PMN	FB	EC	Mural	B/T	Neuro
	Sham	17	1	42	29	1	10	1
	TAF	40	5	31	18	1	4	1
Panel E		Anti	Pro	Mixed	DC	Prolif APC
	Sham	56	12	19	2	10
	TAF	44	16	32	1	7
Panel G	Sh	TAF	CL
	0.31	7.71	0.2
	0.03	3.21	0.56
	0.09	6.89	0.53
	0.07	4.25	1.04
	0.28	7.71	2.17
	0.72	8.91	1.21
	0.6	9.84
Mean	0.3	6.931	0.9517
Error bars (SEM)	0.10198	0.908003	0.28607
Panel J	Sh	Th	CL
	0	198.599	1.173
	3.63	0	0
	273.728	0	0
	0	43.66	8.618
	6.947	0	0
	0	0	0
	0	0	0
	108.762	0.202	0
	0	0.27	0
	0	331.08	1.1
	0	8.863	0
	0	53.662	0
	16.3	2.727	97.696
	7.857	0
		854.361	2.287
		65.034
		106.003
Mean	29.8017	97.9095	7.91957
Error bars (SEM)	20.2608	52.0308	6.93317

## Sheet: Fig3
Panel A	POD1	POD3
	0.706657	1.60086
	1.51498	4.63109
	1.41617	5.7827
	0.434356	1.59723
	0.929218	2.37952
	0.697792	1.60866
	1.01606	0.513319
	0.71859	1.62017
	1.99194	2.23978
	0.558321	1.01154
Mean	0.998408	2.29849
Error bars (SEM)	0.141395	0.470476
Panel B	CD68			IL-6
	SR	poAF		SR	poAF
	0.857961	6.42939		1.29044	2.59466
	0.767327	7.25309		0.11607	5.85488
	0.633268	3.30901		0.168961	3.18407
	2.13862	1.12867		2.42518	1.23586
	0.271145	3.13883		0.979535	4.05698
	1.71581	3.35174		1.00409	1.36152
		0.885727			2.77076
		3.27052			2.39477
Mean	1.06402	3.59587		0.997377	2.93169
Error bars (SEM)	0.290073	0.793868		0.345824	0.528543
Panel C	Sh	TSR	TAF
	0.048	4.088	788.017
	6.012	16.434	64.107
	2.169	88.627	1165.71
	6.343	39.073	58.803
	3.73	22.157	39.805
	2.158	1.221	826.95
Mean	3.41	28.6	490.565
Error bars (SEM)	0.998097	13.2324	202.396
Panel D	Sh	TSR	TAF
	0.848108	8.34601	34.2246
	0.996328	1.50298	5.97806
	0.974738	4.41853	7.70342
	1.83081	9.74476	16.4466
	0.349356	2.80479	2.43454
	1.64449	3.34222	6.94928
		3.29965
Mean	1.1073	4.77985	12.2894
Error bars (SEM)	0.22238	1.15876	4.7782
Panel E	Sh	TSR	TAF
	0.484484	1.92422	8.13253
	0.64745	0.151165	2.95269
	1.15047	0.414116	12.4412
	1.71909	0.0931113	3.99597
Mean	1.00037	0.645655	6.88059
Error bars (SEM)	0.278354	0.431873	2.16481
Panel F	gp130				IL-6
	Sh	TSR	TAF		Sh	TSR	TAF
	0.690536	2.10062	2.74586		0.742824	0.990012	2.37125
	1.12031	0.519836	4.24765		0.598303	0.550153	1.67241
	1.17401	2.66229	2.76634		1.66005	0.629793	1.98237
	0.767005	2.75675	2.98905		1.10779	0.901527	2.62282
	1.54294	1.30089	5.26347		0.739988	0.958105	1.34343
	0.681333	0.709649	4.08759		1.15597	2.85659	3.71934
Mean	0.996023	1.67501	3.68333		1.00082	1.1477	2.28527
Error bars (SEM)	0.140363	0.397171	0.41555		0.159866	0.34962	0.343138
Panel G	Sh	TSR	TAF
	0.924158	2.52208	2.44497
	1.18012	3.05412	2.21501
	0.894828	2.92642	1.87151
	0.669771	2.46556	1.89838
	0.968111	1.87181	2.15594
	1.35981	1.03542	1.74491
Mean	0.999465	2.31257	2.05512
Error bars (SEM)	0.0981126	0.306561	0.106806

## Sheet: Fig4
Panel B	WT	cKO				Panel G	Sh	TAF	cKO
	10.81	1.37					0.582745	1.87777	0.572749
	8.97	2.62					1.51907	1.55391	0.52357
	9.33	1.79					1.03737	3.4546	0.335427
	9.15	2.22					0.862853	1.73394	0.233818
	9.22	1.09				Mean	1.00051	2.15505	0.416391
Mean	9.496	1.818				Error bars (SEM)	0.196583	0.438218	0.0794898
Error bars (SEM)	0.272441	0.226295
Panel E	Sh	TAF	cKO			Panel H	Sh	TAF	cKO
	1.60497	8.79594	2.68914				0.819894	1.05167	0.414373
	0.275515	4.013	1.36742				1.02504	1.80786	0.900242
	0.891286	11.8001	0.158494				1.15582	1.81934	0.72382
	1.22666	21.0536	2.78871				1.00436	2.27889	0.929389
		6.64226	1.80555			Mean	1.00128	1.73944	0.741956
		8.66896	1.9154			Error bars (SEM)	0.0691359	0.254149	0.11826
Mean	0.999609	10.1623	1.78745
Error bars (SEM)	0.281967	2.41939	0.394216
Panel F	Sh	TAF	cKO
	0.672874	2.95141	0.96602
	1.40331	1.6537	1.40595
	0.919703	1.60982	0.873602
	1.48129	4.53919	0.549798
	0.531723	2.70785	0.847375
	0.988659	3.28586	0.935082
Mean	0.999592	2.7913	0.929638
Error bars (SEM)	0.155688	0.448045	0.112903

## Sheet: Fig5
Panel A	Sh	TSR	TAF
	1.2169	1.18715	1.323
	1.21735	0.648336	1.26162
	0.566526	0.944882	1.41223
	1.03568	0.955377	2.08602
	1.12228	1.51038	2.16996
	0.84617	1.55803	1.73174
Mean	1.00082	1.13403	1.66409
Error bars (SEM)	0.103613	0.144664	0.161272
Panel B	Sh	TSR	TAF
	0.844519	1.30274	1.37017
	1.18348	1.2591	1.42434
	0.971799	1.10639	1.75619
	1.34383	1.19194	1.44067
	0.727234	0.839506	1.11167
	0.928026	0.570172	1.4554
Mean	0.999814	1.04497	1.42641
Error bars (SEM)	0.0924543	0.116235	0.0840688
Panel C	Sh	TSR	TAF
	0.623837	1.20004	2.25911
	1.0233	1.84053	2.56713
	1.35289	1.54811	1.62982
	1.05672	0.960197	1.73876
	0.940226	1.2649	1.4277
	1.0086	0.731003	1.52415
Mean	1.00093	1.25746	1.85778
Error bars (SEM)	0.0954696	0.162617	0.184992
Panel F	Sh	Th	S3I	TTI
	0	0.84	0	1.051
	6.947	14.966	0	93.431
	0	602.772	51.146	0
	2.623	420	0.722	0
	7.527	23.88	0	27.192
	1.001	30.101	0	0
	0	11.002	0	0
	0	0	680.218	1.001
	0	1.064	396.329	0
	0	60	0	0
	0	21.237	0	45.814
		0	16.663	0
		0	0
		35	24.026
Mean	1.64527	87.2044	83.5074	14.0408
Error bars (SEM)	0.868764	49.1895	53.7401	8.35032
Panel I	WT	cKO
	0.289	0
	71.529	130
	107.104	0
	154.909	82.66
	40.062	29.402
	0	0
	101.817	0
	81.775	25.19
	179.783	0
	29.229	0
	110.244
	17.653
	23.284
Mean	70.5906	26.7252
Error bars (SEM)	16.1419	14.1772

## Sheet: Fig6
Panel B	Sh	Th					Panel E	Sh	Th			Panel J	Sh	Th		Panel K	Sham	Thor
	76.6824	41.1834						84.1474	80.1728				8.33333	44.4444			1	1
													14.2857	71.4286			7	6
													0	28.5714			1	5
	43.8926	79.3367						94.5034	33.0039				0	50			9	9
													0	50			9	5
														87.5				1
	49.1979	30.1721						42.7591	44.8448					33.3333				3
														33.3333				14
	55.1391	86.5817						39.6777	121.938			Mean	4.52381	49.8264		Mean	5.4	5.5
												Error bars (SEM)	2.92576	7.20961		Error bars (SEM)	1.83303	1.5353
	37.5606	30.2214						66.2261	32.0895
		88.3679							63.864
		65.7437							21.9569
		41.632							68.7762
Mean	52.4945	57.9049					Mean	65.4627	58.3308
Error bars (SEM)	6.70794	8.81458					Error bars (SEM)	10.8935	11.571
Panel C	Sh	Th					Panel F	Sh	Th
	44.7389	26.4675						51.6444	49.7431
	40.267	14.2506						31.2354	43.5206
	52.1548	37.7906						22.8992	26.2979
	14.1056	40.4589						21.9417	64.1385
	11.1335	47.2449						20.0048	39.7702
		32.183							17.5157
		63.6177							44.2584
		42.2404							46.4302
Mean	32.48	38.0317					Mean	29.5451	41.4593
Error bars (SEM)	8.34059	5.16973					Error bars (SEM)	5.84907	5.04582

## Sheet: Fig7
Panel A	Veh	IL-6/R			Panel G	Veh	IL-6/R		Panel H	Veh	IL-6/R		Panel I	Veh	IL-6/R		Panel J	Veh	IL-6/R
	0.703983	1.01118				2.00476	2.2			0.26	1.0551				5.1145				0.206296
	1.12376	1.50982				2.05556	1.86905			0.7677	0.42			4.49198	6.19318			0.170905	0.0678165
	1.17279	2.20695				2.22449	1.55556			0.9579	0.43			3.58744	5.79365			0.267015	0.0742192
	0.623407	1.10571				1.99145	1.82529			0.774	0.2525			5.65517	5.72816			0.136866	0.0440805
	1.11752	1.85422				2.13131	2.04386			0.264	5.7431			3.23353	5.64			0.0816444	1.01828
	1.26048	2.56733				1.94792	1.8046			0.2458	0.5475			4.59677	5.86538			0.0534723	0.0933443
Mean	1.00032	1.7092				1.48387	1.83143			0	0.6006			3.76724	4.88764			0	0.122881
Error bars (SEM)	0.108977	0.25142				2.1982	2.16667			0.24	0.317			2.36747	5.27397			0.101374	0.0601065
						2.37107	1.67677			0.5376	0.81			5.18797	6.37097			0.103624	0.127139
Panel C	Veh	IL6/R				1.47356	2.11111			0	0.317			3.93617	3.42857			0	0.0924583
	1.15162	2.02312				1.83333	2.27132			0	3.3042			3.35616	4.05405			0	0.815036
	0.841287	1.48864
	1.00762	1.15216				2.10317	1.10378				0
	1	1.50124				2.51667	2.29524			1.26	2.6335			2.37226	1.88372			0	1.39803
Mean	1.00013	1.54129				3.29268	2.27273			0	2.6889			4.83755	2.13889				1.25715
Error bars (SEM)	0.0634015	0.179805				2.17204	2.17949				4.5564				3.04348				1.4971
						2.49727	1.63462			2.04304	6.3176				2.875				2.19743
Panel D	Veh	IL6/R				2.93939								3.69492				0.109665
	1.11927	0.957504				2.85057	3.85417			0.405203	3.71			2.75395					0.389864
	0.804672	1.29156				1.61667	1.71852			3.18032	2.41022				1.53846				1.56664
	1.30601	1.07469					2.00606			0	6.99301				3.63636				1.92308
	0.775916	1.21299				3.14463	1.98582				6.34863				4.52				1.40456
Mean	1.00147	1.13418				2.43718	1.58667				4.12				4.88479			0.162905	0.843434
Error bars (SEM)	0.127875	0.0740116				4.49167	2.12879			1.09857	4.22297				3.8764			0.225742	1.0894
						2.61689				1.33815				4.54902
						3.44729				1.97148	6.99007			5.67251	5.78947			0.0515449	1.20738
						3.30989	3.28704			3.32976	6.13712			4.69136	3.85714				1.59111
						3.68189	3.50314			0.292389	1.63506			3.64706	5.68182			0.0955345	0.28777
						2.851	3.41255				5.38406				4.01587				1.3407
						3.21118	3.03376			0.34842	1.54052			3.14865	3.43243				0.448812
							1.53939			3.65938	3.49325			3.52778	2.59794				1.34462
						2.53815	2.26488				7.24486			4.32759	1.71918
						2.72101	3.23214				7.75509				4.07692				1.90219
						3.59048								3.89231				0.357917
						3.57353				2.75482				4.61818				0
						3.14346				1.882				3.64706				0.192626
						3.11111				1.39312
						2.86404				0
										0.702519
					Mean	2.64107	2.2205		Mean	1.02435	3.26594		Mean	3.98167	4.21136		Mean	0.111097	0.871819
					Error bars (SEM)	0.11754	0.125443		Error bars (SEM)	0.2028	0.468287		Error bars (SEM)	0.185077	0.273297		Error bars (SEM)	0.0230552	0.13014

## Sheet: Fig8
Panel B	Sh	TSR	TAF	KN93		Panel C	Sh	TSR	TAF	KN93		Panel D	Sh	TSR	TAF	KN93		Panel H	Sh	WT	RyR2S2814D	RyR2S2814A
	0.56	1.28006	2.15584	0.54			2.92	5.31579	2.91429	3.5			0.191712	0.240803	0.739746	0.153301			0	509.165	327.92	12.909
	0.4954	1.61639	1.05889	1.01			4.16	5.70745	3.15686	3.93939			0.11905	0.283207	0.335424	0.255803			0	84.609	0	0
	0.3256	1.56976		0.91			3.51	5.89796		2.91176			0.092864	0.266154		0.313252			480.904	8.935	0	300.508
	0.27	2.93642	2.11277	0.37			4.45	4.91304	3.53656	2.76471			0.0607101	0.597678	0.597409	0.133686			0	1.161	3.169	0
	0.267	3.73252	3.32925				3.98	5.74093	5.08185	3.875			0.0670923	0.650159	0.655127	0			0	0	4.019	0
	0.5773	4.81561	6.55917	0			3.63	5.94737	4.17856	3.61905			0.159197	0.809705	1.56972	0			1.44	2.603	0	3.886
	0.261	2.19522		0.44			3.47	4.0485		3.93478			0.0752577	0.54223		0.112388			287.452	21.174	0	0
	0.2537	0.649056	1.83118	1.19			3.56	3.68571	3.65385				0.0713531	0.1761	0.501166				0	125.584	48.609	10.995
	0.73		3.64325	1			2.4		4.24122	2.81818			0.303789		0.859011	0.355978			0	59.798	3.195	0
	0						3.09			3.32143			0	0.428388		0			0	0	626.01	0
	0	1.31	0.82695				2.53	3.06897	1.73067				0	0.145715	0.47782				41.52	1.912	1.325	0
		0.39		0				2.64622						0.261429		0			0	34.898	1148.55
		0.61		0.28			6	2.33333		4.13953			0.321667		0.995035	0.0763636				14.578	438.811
	0.6024		2.39157				5.25		2.40351	3.66667			0.114743
							5.4						0.382593	0.186563	0.665053
	0.3446		2.32769	0.400929			5.85		3.5				0.058906		1.90777	0.135852
	0.4403	0.549326	4.74777	0.21358			5	2.94444	2.48865	2.95122			0.08806	0.76454	1.00368	0.065056
	0.3508	3.82765	3.51288	1.52298			5.84848		3.5	3.28302			0.0599813	1.01962		0.493358
	0.5755	2.57529		0.134346			5.5625	3.36842		3.08696			0.103461	0.89331	0.337613	0.0819417
		3.05887	1.07715	0.354297			4.5	3	3.19048	1.63953			0.582978	0.206665		0.153254
		1.63996		1.95894			4.88235	1.83582		2.31183			0.596024		0.243655	0.741432
		0.665036	0.985869	1.23779			4	3.21795	4.04617	2.64211				0.23904	0.362568	0.304536
			1.50086	1.18066			3.76699	2.92308	4.13953	4.06452					0.668547	0.352214
		0.761941	3.33552	0.257995				3.1875	4.98921	3.35211					0.593169	0.0951622
		2.5453	3.09941	1.8403			1.94595	1.51351	5.22516	2.71111				0.477769		0.589535
	1.2412						3.93103			3.12162			0.315744		0.588065
	0.5329	1.71141	2.90672	0.410152			3.16981		4.94286				0.168117	0.194589	0.263444	0.0840898
	0.5444	0	0.952882	0.791703			2.375	3.58209	3.61702				0.229221	0.717599	0.467588	0.242619
	0.8658	0.807066	1.65551	0.267336			1.98485		3.54054	4.87755			0.436205	0.284385	0.315773	0.105691
	1.4744	2.45341	0.917509	1.31227			1.89744	4.14754	2.90559	3.26316					0.169686	0.501505
	0	1.18416	0.663967	0.128001			2.18182	3.41892	3.91291	2.52941			0		0.277608
			1.0784	1.19831				4.16393	3.88462	2.61667				0.0278601	2.2165
	0.61	0.0884559	6.03917						2.72464				0.305	0.028825	0.153424
		0.0694546	0.418909				2		2.7304						0.935915
	0.292	1.88573	2.77071				1.7	3.175	2.96043				0.183852		1.87643
	0	1.28825	5.16019				1.58824	2.40952	2.75				0	0
		0					1.73333							0	0.527713
	0	0	1.27611				1.73333						0		1.23094
	0		4.05876				1.25	1.13587	2.41818				0	0.0519103	1.09585
	0	0.168358	2.68591				1.16667	1.17816	3.2973				0	0.0738105	1.07294
	0.8496	0.204243	1.63217				1.2		2.45098						0.222333
		0.83254	0.549294						1.52121					0.167662	1.90936
	0.3059	0.326083	5.098				1.88571	3.24324	2.47059				0.135006	0.484293	1.17657
		0.904993	2.61576				2.26582	2.76712	2.67						0.177771
	0	0.126253	0.562567						2.22321				0.249294
	0.326	1.98004					1.30769	1.94488	3.16456				0	0.137813	0.576084
	0	0.342445	1.54861				1.25	1.86869	2.5				0
	0						1.74074		2.68817						1.27857
			2.05818				1.35						0.457837		1.77888
	0.5117		3.76301				1.11765	2.48485							1.15879
			2.9346						1.60976
									2.11538						1.05576
			3.76116						2.53247						0.646421
			1.5426						2.97531						0.665166
			1.80964						3.5625
									2.38636						2.22713
			5.98072						2.72059
									2.32927						1.81275
									2.68539						1.20766
			5.83618												1.05541
			3.16047												0.282261
			2.82208						3.21951
			1.45935						2.61702
			0.0898214						2.67391
			2.4529						5.17021
Mean	0.388786	1.34477	2.54608	0.728831			3.05762	3.33799	3.15895	3.23765			0.164714	0.345261	0.870964	0.213881
Error bars (SEM)	0.0603388	0.196566	0.232565	0.111499			0.22815	0.238363	0.128804	0.138723			0.0280398	0.052267	0.0844899	0.0398858

## Sheet: FigS3_IHC
Panel B	Sh	TAF
	84.1121	558.659
	60.7843	214.376
	89.4188	344.234
	78.8288	388.889
Mean	78.286	376.539
Error bars (SEM)	6.22151	71.099
Panel C	Sh	TAF
	40.1	354.6
	192.2	648
	231.2	539.4
	115.5	429.2
Mean	144.75	492.8
Error bars (SEM)	59.9059	90.7403
Panel D	Sh	TAF
	59.8	454.8
	181.5	452.8
	71.7	361.4
	33.8	539.6
Mean	86.7	452.15
Error bars (SEM)	46.0689	51.4628
Panel E	Sh	TAF
	73	86
	72	80.9
	48.6	27.6
	23.7	107.9
Mean	54.325	75.6
Error bars (SEM)	16.4916	24.0954

## Sheet: FigS4_ventricular
Panel B	Sh	TAF
	1.91322	7.51097
	0.605836	3.07588
	0.656561	6.17312
	1.31403	8.36868
Mean	1.12241	6.28216
Error bars (SEM)	0.309025	1.1603
Panel C	Sh	TAF
	1.31801	1.02908
	0.915959	0.684136
	1.08399	1.087
	0.67894	0.777199
Mean	0.999224	0.894355
Error bars (SEM)	0.134883	0.0971175
Panel D	Sh	TAF
IL-6Ra	0.693437	1.05302
	1.48103	1.96407
	0.943799	0.941229
	0.88164	1.12491
Mean	0.999977	1.27081
Error bars (SEM)	0.168953	0.234157
IL-6	Sh	TAF
	1.00408	2.44155
	0.890789	1.70355
	1.30168	2.399
	1.04154	1.37505
Mean	1.05952	1.97979
Error bars (SEM)	0.0868478	0.263151

## Sheet: FigS5_fibrosis
Both atria	Sh	TAF
	3.4295	3.271
	4.485	3.536
	1.1215	2.6935
	3.561	3.4985
	3.188	4.129
Mean	3.157	3.4256
Error bars (SEM)	0.554314	0.231532
Right atria	Sh	TAF
	3.364	2.997
	3	2.654
	0.813	1.375
	3.849	4.182
	2.655	3.14
Mean	2.7362	2.8696
Error bars (SEM)	0.519968	0.45233
Left atria	Sh	TAF
	1.345	3.644
	3.716	2.654
	0.68	1.735
	1.192	1.994
	3.596	4.126
Mean	2.1058	2.8306
Error bars (SEM)	0.642658	0.462121

[truncated: 11 more sheets: FigS6_CCR2, FigS7_CL, FigS8_ECG, FigS9_ADAM, FigS10_RAA, FigS11_STAT3, FigS12_waves, FigS13_CaT, FigS14_KN92, FigS15_2Hz, FigS16_RyR2]
